# Supplementary material for: Perioperative/Periprocedural Antithrombotic Management in Oral Health Procedures. A Prospective Observational Study
Source: Dent J (Basel). 2025 Apr 29;13(5):196. doi: 10.3390/dj13050196 (PMC12109777; doi:10.3390/dj13050196)
Supplement: Supplementary file 1 [file dentistry-13-00196-s001.zip]

Archive with 1 entries (1 files):
- dentistry-3539015-supplementary.pdf
